# Supplementary material for: TAK1 Phosphorylates RASSF9 and Inhibits Esophageal Squamous Tumor Cell Proliferation by Targeting the RAS/MEK/ERK Axis
Source: Adv Sci (Weinh). 2021 Jan 6;8(5):2001575. doi: 10.1002/advs.202001575 (PMC7927628; doi:10.1002/advs.202001575)
Supplement: Supplementary file 2 — Supporting Information (R20180400495_IP_PR‐Phosphorylation) [file ADVS-8-2001575-s002.xls]

## Sheet: R20180400495_IP_PR.noredundant
	Reference	PepCount	UniquePepCount	CoverPercent	MW	PI
	FileScan	Sequence	MH+	Diff(MH+)	Charge	Rank	Score	DeltaScore	ExpectValue	Ions	Reference	DIFF_MODIFIED_CANDIDATE	PI	MissCleavage	Modification	MatchedTIC	NumProteaseTermini	Engine	Tag	Decoy
$88-1	sp|P51572|BAP31_HUMAN B-cell receptor-associated protein 31 OS=Homo sapiens GN=BCAP31 PE=1 SV=3	3	3	0.1057	27991.3	8.44
$88-2	tr|Q53G72|Q53G72_HUMAN B-cell receptor-associated protein 31 variant (Fragment) OS=Homo sapiens PE=2 SV=1	3	3	0.1057	27931.2	8.44
	R20180400495_IP_PR,21506	K.DELAST#K.Q	843.35	0.01621	2	1	21.46	0	1.39	0|0	sp|P51572|BAP31_HUMAN/tr|Q53G72|Q53G72_HUMAN/tr|Q53HT6|Q53HT6_HUMAN		4.37	0	79.966324 Phospho (ST)	0	2	MASCOT		T
$217-1	sp|O75901|RASF9_HUMAN Ras association domain-containing protein 9 OS=Homo sapiens GN=RASSF9 PE=2 SV=2	1	1	0.023	50020	5.2
	R20180400495_IP_PR,4203	K.LS#AEIEKEVK.S	1225.61	-0.00104	3	1	25.05	0	0.885	0|0	sp|O75901|RASF9_HUMAN		4.79	1	79.966324 Phospho (ST)	0	2	MASCOT		T
$231-1	sp|P09172|DOPO_HUMAN Dopamine beta-hydroxylase OS=Homo sapiens GN=DBH PE=1 SV=3	1	1	0.0097	69064.2	5.97
	R20180400495_IP_PR,11891	-.MPALS#R.W	754.332	0.00441	1	1	21.62	0	2.96	0|0	sp|P09172|DOPO_HUMAN		9.5	0	79.966324 Phospho (ST)	0	2	MASCOT		T
$290-1	sp|Q16763|UBE2S_HUMAN Ubiquitin-conjugating enzyme E2 S OS=Homo sapiens GN=UBE2S PE=1 SV=2	1	1	0.0315	23845	8.45
	R20180400495_IP_PR,19808	R.HVLLT#IK.C	903.506	0.00232	1	1	25.07	0	0.628	0|0	sp|Q16763|UBE2S_HUMAN		8.76	0	79.966324 Phospho (ST)	0	2	MASCOT		T
$295-1	sp|Q5CZC0|FSIP2_HUMAN Fibrous sheath-interacting protein 2 OS=Homo sapiens GN=FSIP2 PE=2 SV=4	1	1	0.0022	780598	6.27
	R20180400495_IP_PR,4070	K.QGS#KM*LTKM*SSTLSK.V	1738.81	-0.01787	3	1	23.03	0	1.91	0|0	sp|Q5CZC0|FSIP2_HUMAN		10.3	2	79.966324 Phospho (ST); 15.994919 Oxidation (M)	0	2	MASCOT		T
$301-1	sp|Q86YN6|PRGC2_HUMAN Peroxisome proliferator-activated receptor gamma coactivator 1-beta OS=Homo sapiens GN=PPARGC1B PE=1 SV=2	1	1	0.0068	113221	4.94
	R20180400495_IP_PR,16941	R.QAGLRS#K.S	839.413	-0.00488	2	1	20.14	0	1.13	0|0	sp|Q86YN6|PRGC2_HUMAN		11	1	79.966324 Phospho (ST)	0	2	MASCOT		T
$306-1	sp|Q8TC99|FNDC8_HUMAN Fibronectin type III domain-containing protein 8 OS=Homo sapiens GN=FNDC8 PE=2 SV=2	1	1	0.037	35920.5	5.01
	R20180400495_IP_PR,6692	R.QKIVS#IGPEEM*R.R	1482.7	0.01232	3	1	21.77	0	1.3	0|0	sp|Q8TC99|FNDC8_HUMAN		6.14	1	79.966324 Phospho (ST); 15.994919 Oxidation (M)	0	2	MASCOT		T
$311-1	sp|Q96DD0|LRC39_HUMAN Leucine-rich repeat-containing protein 39 OS=Homo sapiens GN=LRRC39 PE=1 SV=1	1	1	0.0179	38792.5	5.99
	R20180400495_IP_PR,8372	K.IKT#VPK.E	765.427	0.01288	2	1	31.91	0	0.058	0|0	sp|Q96DD0|LRC39_HUMAN		10	1	79.966324 Phospho (ST)	0	2	MASCOT		T
$316-1	sp|Q96SB3|NEB2_HUMAN Neurabin-2 OS=Homo sapiens GN=PPP1R9B PE=1 SV=2	1	1	0.0184	89191	4.91
$316-2	tr|D3DTX6|D3DTX6_HUMAN Neurabin-2 OS=Homo sapiens GN=PPP1R9B PE=1 SV=1	1	1	0.0184	89333.1	4.91
	R20180400495_IP_PR,7739	K.ADSRT#GLHRGPGLPR.A ! K.ADS#RTGLHRGPGLPR.A	1669.83	0.00907	3	1	24.83	0	1.02	0|0	sp|Q96SB3|NEB2_HUMAN/tr|D3DTX6|D3DTX6_HUMAN ! sp|Q96SB3|NEB2_HUMAN/tr|D3DTX6|D3DTX6_HUMAN		11.7	2	79.966324 Phospho (ST)	0	2	MASCOT		T
$327-1	sp|Q9NP73|ALG13_HUMAN Putative bifunctional UDP-N-acetylglucosamine transferase and deubiquitinase ALG13 OS=Homo sapiens GN=ALG13 PE=1 SV=2	1	1	0.0229	126055	6.28
$327-2	tr|A0A1B0GVW6|A0A1B0GVW6_HUMAN Putative bifunctional UDP-N-acetylglucosamine transferase and deubiquitinase ALG13 OS=Homo sapiens GN=ALG13 PE=1 SV=1	1	1	0.0878	32816.5	8.33
	R20180400495_IP_PR,11437	K.CQDSAALT#S#T#AFS#GLDFGLLSGYLHK.Q ! K.CQDS#AALTS#T#AFS#GLDFGLLSGYLHK.Q ! K.CQDS#AALT#ST#AFS#GLDFGLLSGYLHK.Q ! K.CQDS#AALT#S#TAFS#GLDFGLLSGYLHK.Q ! K.CQDS#AALT#S#T#AFSGLDFGLLSGYLHK.Q	3079.2	0.04126	3	1	26.07	0	0.963	0|0	sp|Q9NP73|ALG13_HUMAN/tr|A0A1B0GVW6|A0A1B0GVW6_HUMAN ! sp|Q9NP73|ALG13_HUMAN/tr|A0A1B0GVW6|A0A1B0GVW6_HUMAN ! sp|Q9NP73|ALG13_HUMAN/tr|A0A1B0GVW6|A0A1B0GVW6_HUMAN ! sp|Q9NP73|ALG13_HUMAN/tr|A0A1B0GVW6|A0A1B0GVW6_HUMAN ! sp|Q9NP73|ALG13_HUMAN/tr|A0A1B0GVW6|A0A1B0GVW6_HUMAN		5.21	0	79.966324 Phospho (ST)	0	2	MASCOT		T
$353-1	tr|A0A024R9G7|A0A024R9G7_HUMAN ATPase family, AAA domain containing 2, isoform CRA_c OS=Homo sapiens GN=ATAD2 PE=4 SV=1	1	1	0.005	158552	5.94
$353-2	sp|Q6PL18|ATAD2_HUMAN ATPase family AAA domain-containing protein 2 OS=Homo sapiens GN=ATAD2 PE=1 SV=1	1	1	0.005	158552	5.94
$353-3	tr|E5RIP2|E5RIP2_HUMAN ATPase family AAA domain-containing protein 2 OS=Homo sapiens GN=ATAD2 PE=1 SV=2	1	1	0.1094	6528.29	10.88
$353-4	tr|E5RHW7|E5RHW7_HUMAN ATPase family AAA domain-containing protein 2 OS=Homo sapiens GN=ATAD2 PE=1 SV=1	1	1	0.1111	6684.56	11.36
	R20180400495_IP_PR,13575	R.S#AGAAQK.K	712.303	-0.01198	1	1	21.33	0	3.9	0|0	sp|Q6PL18|ATAD2_HUMAN/tr|A0A024R9G7|A0A024R9G7_HUMAN/tr|E5RIP2|E5RIP2_HUMAN/tr|E5RHW7|E5RHW7_HUMAN		8.47	0	79.966324 Phospho (ST)	0	2	MASCOT		T
$357-1	tr|A0A024RDX2|A0A024RDX2_HUMAN Epstein-Barr virus induced gene 2 (Lymphocyte-specific G protein-coupled receptor), isoform CRA_a OS=Homo sapiens GN=EBI2 PE=3 SV=1	1	1	0.0166	41223.6	9.31
$357-2	sp|P32249|GP183_HUMAN G-protein coupled receptor 183 OS=Homo sapiens GN=GPR183 PE=1 SV=3	1	1	0.0166	41223.6	9.31
	R20180400495_IP_PR,19223	K.S#GVNKK.A	712.339	-0.00859	1	1	20.43	0	6.34	0|0	sp|P32249|GP183_HUMAN/tr|A0A024RDX2|A0A024RDX2_HUMAN		10	1	79.966324 Phospho (ST)	0	2	MASCOT		T
$398-1	tr|B3KMK0|B3KMK0_HUMAN cDNA FLJ11217 fis, clone PLACE1008044, highly similar to NUCLEAR PORE COMPLEX PROTEIN NUP107 OS=Homo sapiens PE=2 SV=1	1	1	0.0219	69205.5	5.26
$398-2	sp|P57740|NU107_HUMAN Nuclear pore complex protein Nup107 OS=Homo sapiens GN=NUP107 PE=1 SV=1	1	1	0.0141	106373	5.28
	R20180400495_IP_PR,12485	K.QGNAIMRKFLAS#K.K	1543.78	0.03085	2	1	21.82	0	1.03	0|0	sp|P57740|NU107_HUMAN/tr|B3KMK0|B3KMK0_HUMAN		11.17	2	79.966324 Phospho (ST)	0	2	MASCOT		T
$403-1	tr|B3KX03|B3KX03_HUMAN cDNA FLJ44410 fis, clone TUTER2002729, moderately similar to Mus musculus DNA segment, Chr 6, Miriam Meisler 5, expressed (D6Mm5e) OS=Homo sapiens PE=2 SV=1	1	1	0.0248	31601	8.49
	R20180400495_IP_PR,5398	R.SKT#MCLK.C	947.409	-0.01694	2	1	20.75	0	1.93	0|0	tr|B3KX03|B3KX03_HUMAN		9.3	1	79.966324 Phospho (ST)	0	2	MASCOT		T
$404-1	tr|B3KXT2|B3KXT2_HUMAN cDNA FLJ45998 fis, clone SMINT2009292, highly similar to Homo sapiens NMDA receptor regulated 2 (NARG2), transcript variant 1, mRNA OS=Homo sapiens PE=2 SV=1	1	1	0.0277	72234.9	5.48
$404-2	tr|A0A024R5V9|A0A024R5V9_HUMAN NMDA receptor regulated 2, isoform CRA_b OS=Homo sapiens GN=NARG2 PE=4 SV=1	1	1	0.0183	110010	6.69
$404-3	sp|Q659A1|ICE2_HUMAN Little elongation complex subunit 2 OS=Homo sapiens GN=ICE2 PE=1 SV=2	1	1	0.0183	110010	6.69
	R20180400495_IP_PR,21518	K.AGTTTVAPS#APDISANSR.S	1795.82	-0.01018	2	1	33.11	0	0.105	0|0	sp|Q659A1|ICE2_HUMAN/tr|A0A024R5V9|A0A024R5V9_HUMAN/tr|B3KXT2|B3KXT2_HUMAN		5.88	0	79.966324 Phospho (ST)	0	2	MASCOT		T
$415-1	tr|B4DQM3|B4DQM3_HUMAN Chromosome 7 open reading frame 25, isoform CRA_b OS=Homo sapiens GN=C7orf25 PE=2 SV=1	1	1	0.0188	52527.4	6.49
	R20180400495_IP_PR,8864	R.RSS#GVGAAR.L	940.436	8e-05	2	1	22.33	0	0.719	0|0	tr|B4DQM3|B4DQM3_HUMAN		12	1	79.966324 Phospho (ST)	0	2	MASCOT		T
$428-1	tr|B7ZM61|B7ZM61_HUMAN Phosphoinositide phospholipase C OS=Homo sapiens GN=PLCE1 PE=2 SV=1	1	1	0.0057	257101	6.02
$428-2	sp|Q9P212|PLCE1_HUMAN 1-phosphatidylinositol 4,5-bisphosphate phosphodiesterase epsilon-1 OS=Homo sapiens GN=PLCE1 PE=1 SV=3	1	1	0.0056	258712	6.07
	R20180400495_IP_PR,7358	K.VSDINISKAHT#VR.R	1519.76	0.01717	3	1	25.86	0	1.89	0|0	sp|Q9P212|PLCE1_HUMAN/tr|B7ZM61|B7ZM61_HUMAN		8.73	1	79.966324 Phospho (ST)	0	2	MASCOT		T
$458-1	tr|E9PQK3|E9PQK3_HUMAN 40S ribosomal protein S25 OS=Homo sapiens GN=RPS25 PE=1 SV=1	1	1	0.2051	4353.06	10.12
$458-2	tr|E9PK60|E9PK60_HUMAN 40S ribosomal protein S25 OS=Homo sapiens GN=RPS25 PE=1 SV=1	1	1	0.2051	4290.04	10.12
$458-3	sp|P62851|RS25_HUMAN 40S ribosomal protein S25 OS=Homo sapiens GN=RPS25 PE=1 SV=1	1	1	0.064	13742	10.12
	R20180400495_IP_PR,5038	K.KDAGKS#AK.K	884.424	0.01232	2	1	20.62	0	1.21	0|0	sp|P62851|RS25_HUMAN/tr|E9PK60|E9PK60_HUMAN/tr|E9PQK3|E9PQK3_HUMAN		9.7	2	79.966324 Phospho (ST)	0	2	MASCOT		T
$482-1	tr|H0YAV9|H0YAV9_HUMAN CCR4-NOT transcription complex subunit 7 (Fragment) OS=Homo sapiens GN=CNOT7 PE=1 SV=1	1	1	0.0385	24129.6	5.33
	R20180400495_IP_PR,4549	K.S#CKNLKVR.L	1084.53	-0.01319	3	1	22.6	0	6.37	0|0	tr|H0YAV9|H0YAV9_HUMAN		10.06	2	79.966324 Phospho (ST)	0	2	MASCOT		T
$493-1	tr|H3BM60|H3BM60_HUMAN Codanin-1 (Fragment) OS=Homo sapiens GN=CDAN1 PE=1 SV=1	1	1	0.0202	37928.3	7.12
$493-2	sp|Q8IWY9|CDAN1_HUMAN Codanin-1 OS=Homo sapiens GN=CDAN1 PE=1 SV=4	1	1	0.0057	134118	6.35
	R20180400495_IP_PR,4464	R.KS#PGAVR.A	794.392	0.01379	2	1	34.8	0	0.0383	0|0	sp|Q8IWY9|CDAN1_HUMAN/tr|H3BM60|H3BM60_HUMAN		11	1	79.966324 Phospho (ST)	0	2	MASCOT		T
$499-1	tr|H7C3N7|H7C3N7_HUMAN TP53-binding protein 1 (Fragment) OS=Homo sapiens GN=TP53BP1 PE=1 SV=1	1	1	0.0469	20771.7	4.56
	R20180400495_IP_PR,14894	-.XS#VVIVDVK.E	1051.58	0.01305	3	1	25.06	0	0.521	0|0	tr|H7C3N7|H7C3N7_HUMAN		5.84	0	79.966324 Phospho (ST)	0	2	MASCOT		T
$558-1	tr|Q7Z5E2|Q7Z5E2_HUMAN Medulloblastoma antigen MU-MB-50.72 (Fragment) OS=Homo sapiens PE=2 SV=1	1	1	0.02	62932.3	9.31
$558-2	tr|Q5JXL1|Q5JXL1_HUMAN PHD finger protein 20 (Fragment) OS=Homo sapiens GN=PHF20 PE=1 SV=2	1	1	0.02	62820.1	9.28
$558-3	tr|Q5JWZ0|Q5JWZ0_HUMAN PHD finger protein 20 (Fragment) OS=Homo sapiens GN=PHF20 PE=1 SV=1	1	1	0.0203	62051.1	9.1
$558-4	sp|Q9BVI0|PHF20_HUMAN PHD finger protein 20 OS=Homo sapiens GN=PHF20 PE=1 SV=2	1	1	0.0109	115384	6.55
	R20180400495_IP_PR,4398	R.KRVSASSPT#TK.D ! R.KRVSASS#PTTK.D	1241.62	-0.0228	2	1	21.26	0	2.1	0|0	sp|Q9BVI0|PHF20_HUMAN/tr|Q5JWZ0|Q5JWZ0_HUMAN/tr|Q5JXL1|Q5JXL1_HUMAN/tr|Q7Z5E2|Q7Z5E2_HUMAN ! sp|Q9BVI0|PHF20_HUMAN/tr|Q5JWZ0|Q5JWZ0_HUMAN/tr|Q5JXL1|Q5JXL1_HUMAN/tr|Q7Z5E2|Q7Z5E2_HUMAN		11.17	2	79.966324 Phospho (ST)	0	2	MASCOT		T
$563-1	tr|Q8NDJ1|Q8NDJ1_HUMAN Uncharacterized protein DKFZp547O175 (Fragment) OS=Homo sapiens GN=DKFZp547O175 PE=2 SV=1	1	1	0.0177	49562.2	9.4
$563-2	tr|B3KNJ8|B3KNJ8_HUMAN cDNA FLJ14718 fis, clone NT2RP3001453, highly similar to Homo sapiens ATP-binding cassette, sub-family B (MDR/TAP), member 9 (ABCB9), transcript variant 2, mRNA OS=Homo sapiens PE=2 SV=1	1	1	0.0188	46507.9	8.61
$563-3	tr|H7C478|H7C478_HUMAN ATP-binding cassette sub-family B member 9 (Fragment) OS=Homo sapiens GN=ABCB9 PE=4 SV=1	1	1	0.0552	15866.8	11.81
	R20180400495_IP_PR,3368	R.KAWISS#AR.L ! R.KAWIS#SAR.L	998.482	-0.00841	2	1	23.17	0	0.498	0|0	tr|Q8NDJ1|Q8NDJ1_HUMAN/tr|B3KNJ8|B3KNJ8_HUMAN/tr|H7C478|H7C478_HUMAN ! tr|Q8NDJ1|Q8NDJ1_HUMAN/tr|B3KNJ8|B3KNJ8_HUMAN/tr|H7C478|H7C478_HUMAN		11	1	79.966324 Phospho (ST)	0	2	MASCOT		T
$567-1	tr|Q96D99|Q96D99_HUMAN Uncharacterized protein (Fragment) OS=Homo sapiens PE=2 SV=1	1	1	0.2903	3309.74	9.11
	R20180400495_IP_PR,11230	-.KEQGT#AGGK.R	955.424	0.00891	2	1	21.31	0	2.83	0|0	tr|Q96D99|Q96D99_HUMAN		8.59	1	79.966324 Phospho (ST)	0	2	MASCOT		T
